# Supplementary material for: Self-amplifying RNA SARS-CoV-2 lipid nanoparticle vaccine candidate induces high neutralizing antibody titers in mice
Source: Nat Commun. 2020 Jul 9;11:3523. doi: 10.1038/s41467-020-17409-9 (PMC7347890; doi:10.1038/s41467-020-17409-9)
Supplement: Supplementary file 4 — Source Data [file 41467_2020_17409_MOESM4_ESM.xlsx]

## Sheet: Figure 1b
	1 - saRNA nCoV LNP 10 ug									2 - saRNA nCoV LNP 1 ug									3 - saRNA nCoV LNP 0.1 ug									4 - ssaRNA nCoV LNP 0.01 ug									RABV + pABOL									DNA + EP
2	123170	67077.4	97359.1	101698	137397	220046	100365			26385.9	59451.1	34422.7	42462.4	57419.6	24344.2	46815.5			3600.88	4710.19	6418.96	11974.9	1154.5	13546.2	17258.2			4779.37	606.296	16835.6	8986.58	6642.31	5212.96	5299.02			36.034	15.944	36.929	44.944	9.593	56.045	26.639	136.76		9059.84	209.089	3239.17	16162.4
4	252651	298374	254834	151390	126708	100278	130809			76826.7	23901.2	31123.7	35143.3	71064.3	62314.8	57204.5			29836.8	13471.8	16037.7	15979.2	10299.8	4822.59	19221.3			2102.43	8123.63	26185.1	7144.84	5141.97	7879.99	10479			0	0	0	0	0	0	0	0		19143.4	3748.7	17851.2	21309.4
6	3.12772e+06	2.68069e+06	5.00916e+06	4.24793e+06	2.86634e+06	4.23693e+06	2.94574e+06			1.29737e+06	933907	2.01135e+06	1.22177e+06	1.39395e+06	1.59244e+06	798787			259198	358008	596996	224512	123837	257743	502466			220703	244330	383019	132521	398787	81159.2	110704			0	0	0	21.926	52.007	0	0	0		265536	65874	69599.6	74938.9
[truncated: 13 more columns]

## Sheet: Figure 1c
Time (weeks)	LNP 10 μg									LNP 1 μg									LNP 0.1 μg									LNP 0.01 μg									RABV Control									Recovered COVID-19 Patients
4	1067.84	5527.55	4149.41	1092.39	1486.53	684.257	997.961			1430.01	705.048	483.779	359.562	749.282	1159.94	1268.44			398.214	707.362	373.686	417.558	196.882	168.448	82.1175			68.1067	244.553	25.2043	22.0925	40.4151	32.0505	37.5273			10	9.25001	10	10	10	10	10			3819.76	1763.91	119.224	9.33005
6	42007.8	86421.4	79262.8	83727.1	66248.9	204619	47540.7			42589.5	45196.5	25412.6	42154.1	24868.1	25878.6	69561.5			6115.76	6151.36	7661.78	6611.54	6322.48	14097.5	8115.79			9239.43	8678.32	8385.91	1081.75	12343.1	1671.21	8397.87			10	9.25001	10	10	10	10	10			0	0	0	0
[truncated: 13 more columns]

## Sheet: Figure 1d
Neuts	IgG	Human IgG
1067.84	252651
5527.55	298374
4149.41	254834
1092.39	151390
1486.53	126708
684.257	100278
997.961	130809
1430.01	76826.7
705.048	23901.2
483.779	31123.7
359.562	35143.3
749.282	71064.3
1159.94	62314.8
1268.44	57204.5
398.214	29836.8
707.362	13471.8
373.686	16037.7
417.558	15979.2
196.882	10299.8
168.448	4822.59
82.1175	19221.3
68.1067	2102.43
244.553	8123.63
25.2043	26185.1
22.0925	7144.84
40.4151	5141.97
32.0505	7879.99
37.5273	10479
42007.8	3.12772e+06
86421.4	2.68069e+06
79262.8	5.00916e+06
83727.1	4.24793e+06
66248.9	2.86634e+06
204619	4.23693e+06
47540.7	2.94574e+06
42589.5	1.29737e+06
45196.5	933907
25412.6	2.01135e+06
42154.1	1.22177e+06
24868.1	1.39395e+06
25878.6	1.59244e+06
69561.5	798787
6115.76	259198
6151.36	358008
7661.78	596996
6611.54	224512
6322.48	123837
14097.5	257743
8115.79	502466
9239.43	220703
8678.32	244330
8385.91	383019
1081.75	132521
12343.1	398787
1671.21	81159.2
8397.87	110704
3819.76		47483.4
1763.91		4062.63
119.224		6.036
9.33005		0.646
74.9421		267.515
353.466		888.128
10		0
10		3.859
392.678		412.012

## Sheet: Figure 1e
LNP 10 µg							LNP 1 µg							LNP 0.1 µg							LNP 0.01 µg							RABV Control							COVID-19 Patients
10240	5120	10240	10240	5120	20480	5120	2560	2560	2560	2560	2560	1280	1280	640	320	640	640	640	640	1280	320	320	640	80	640	160	320	2	2	2	2	2	2	2	640	160	2	2	10	40	2

## Sheet: Figure 1f
Neuts	IgG	Human IgG
10240	3.12772e+06
5120	2.68069e+06
10240	5.00916e+06
10240	4.24793e+06
5120	2.86634e+06
20480	4.23693e+06
5120	2.94574e+06
2560	1.29737e+06
2560	933907
2560	2.01135e+06
2560	1.22177e+06
2560	1.39395e+06
1280	1.59244e+06
1280	798787
640	259198
320	358008
640	596996
640	224512
640	123837
640	257743
1280	502466
320	220703
320	244330
640	383019
80	132521
640	398787
160	81159.2
320	110704
640		47483.4
160		4062.63
2		6.036
2		0.646
10		267.515
40		888.128
2		0

## Sheet: Figure 2a
		1 - saRNA nCoV LNP 10 ug								2 - saRNA nCoV LNP 1 ug								3 - saRNA nCoV LNP 0.1 ug								4 - ssaRNA nCoV LNP 0.01 ug								3 - plasmid nCoV 10 ug								4 - saRNA Rabies 10 ug (+/- MPLA 10 ug)
IgG1		535799	444403	752679	715721	583800	1.23871e+06	546004		92556.9	312526	966166	271862	96802.2	498320	112985		23605.5	97669.6	92992.3	66273.2	45029.1	218162	221598		55874.1	20077.7	92332	24704.6	54053.7	6465.56	39601.3		91693.9	12253.2	37769.4	3279.56	5106.41	57193.1	17791.7	22914.6	0	0	47.092	0	75.984	97.909	103.682	50.264
IgG2a		3.13457e+06	2.59033e+06	4.79472e+06	3.03786e+06	1.9196e+06	2.83189e+06	2.68649e+06		1.27188e+06	1.03313e+06	1.52154e+06	1.42132e+06	1.29068e+06	1.44917e+06	1.1301e+06		658298	636786	497795	475593	361334	381220	468602		103212	221563	444000	138954	269990	135093	136896		82627	23732.2	30029.2	72305.2	61590.2	127630	65554.5	124283	0	0	2.029	0	0	0	0	0

## Sheet: Figure 2b
	LNP 10 μg								LNP 1 μg								LNP 0.1 μg								LNP 0.01 μg								EP pDNA								RABV Control
	5.85028	5.82879	6.3702	4.24448	3.28811	2.28616	4.92027		13.7416	3.30576	1.57482	5.2281	13.3332	2.90812	10.0022		27.8875	6.5198	5.35307	7.17625	8.02447	1.74742	2.11465		1.84723	11.0352	4.80874	5.62462	4.99484	20.8943	3.45684		0.901118	1.93681	0.795067	22.0472	12.0613	2.23156	3.68456	5.42374	0	0	0.0430859	0	0	0	0	0

## Sheet: Figure 3a
SFU/106 Splenocytes	EP DNA								RABV Control								LNP 10 μg								LNP 1 μg								LNP 0.1 μg								LNP 0.01 μg
	52	134	124	184	294	294	96	132	14	2	26	20	18	6	18	4	3156	1880	3408	3394	2356	2382	2912		2124	2254	1436	3148	2682	2966	3234		1492	1372	1484	1558	584	1054	1396		818	1190	1716	682	1408	1138	2298

## Sheet: Figure 3b
	10 μg LNP		1 μg LNP		0.1 μg LNP		0.01 μg LNP		RABV Control		1.93		0.1		0.1		0.1		0.1
		27.3		27.3		27.3		27.3		27.3		27.3		27.3		27.3		27.3		27.3
	381.65	412.67	144.03	148.82	2.19	2.19	0	0	0	0
	652.04	581.45	105.71	91.33	0	0	0	0	0	0
	407.32	389.49	75.99	85.6	1.04	5.33	0	0	0	0
	242.37	418.73	97.78	99.67	0	0	0	0	0	0
	353.85	358.48	121.43	113.96	0	0	3.27	7.31	0	0
	493.06	480.89	184.62	170.79	12.97	8.28	0	0	0	0
	435.86	445.86	97.4	104.2	2.19	5.33	18.36	21	0	0
	601.67	568.11	128.13	146.61	0	0	35.83	45.23	0	0

## Sheet: Figure 3c
	10 μg LNP		1 μg LNP		0.1 μg LNP		0.01 μg LNP		RABV Control		1.93		0.1		0.1		0.1		0.1
		27.3		27.3		27.3		27.3		27.3		27.3		27.3		27.3		27.3		27.3
	42.55	13.81	2.98	2.5	0	0	0	0	0	0
	20.81	24.32	2.5	0.81	0	0	0	0	0	0
	15.28	14.41	0.43	0	0	0	0	0	0	0
	18.65	34.85	3.44	3.87	0	0	0	0	0	0
	10.41	9.76	0.81	2.98	0	0	0	0	0	0
	27.69	25.83	8.93	6.64	0	0	0	0	0	0
	17.41	16.71	2.5	1.44	0	0	0	0	0	0
	21.6	21.07	0	0	0	0	0	0	0	0

[truncated: 8 more sheets: Figure 3d, Figure 3e, Figure 3f, Figure 3g, Supplementary Figure 2, Supplementary Figure 3, Supplementary Figure 4, Supplementary Figure 5]
